# Supplementary material for: Immunoprotective Effects of Mori Cortex Radicis Water Extract on Major Aquatic Pathogen (Aeromonas veronii) in Crucian Carp
Source: Life (Basel). 2026 Jun 9;16(6):971. doi: 10.3390/life16060971 (PMC13301265; doi:10.3390/life16060971)
Supplement: Supplementary file 1 [file life-16-00971-s001.zip]

Archive with 2 entries (2 files):
- raw data.xlsx
- Supplementary Table S1.pdf
