# Supplementary material for: Immunoprotective Effects of Mori Cortex Radicis Water Extract on Major Aquatic Pathogen (Aeromonas veronii) in Crucian Carp
Source: Life (Basel). 2026 Jun 9;16(6):971. doi: 10.3390/life16060971 (PMC13301265; doi:10.3390/life16060971)
Supplement: Supplementary file 1 [file life-16-00971-s001.zip › raw data.xlsx]

## Sheet: Sheet1
Figure 3
Enzyme	Ctr			MCR-WE
	Group1	Group2	Group3	Group1	Group2	Group3
ACP	59.4577	62.6708	64.1713	202.987	217.461	217.4
AKP	47.581	47.7055	47.8638	57.0475	57.5904	57.4999
LZM	74.3017	60.8939	67.5978	193.296	203.352	131.285
Table 4
White blood cell phagocytosis		Ctr			MCR-WE
		Group1	Group2	Group3	Group1	Group2	Group3
Bacteria	PP%	20	26.67	13.33	46.67	73.33	46.67
A.veronii	PI%	33.33	50	50	128.57	145.45	142.86
Figure 4
Bacteria	Group	1 (day) Death	2 (day) Death	3 (day) Death	4 (day) Death	5 (day) Death	6 (day) Death	7-14 (day) Death
A.veronii	Ctr	4	2	1	6	2	0	0
	MCR-WE	1	5	1	1	1	0	0
Figure 5
Bacteria	Group	Tablet 1	Tablet 2	Tablet 3
A.veronii	Ctr
	MCR-WE
Figure 6
Enzyme	Bacteria	Ctr			MCR-WE
		Group1	Group2	Group3	Group1	Group2	Group3
CAT	A.veronii	84.913	78.59	81.3	45.167	34.327	39.747
GSH-Px	A.veronii	3112.35	2954.58	3098.01	2452.59	2007.97	2151.39
SOD	A.veronii	19.4286	18.1333	21.3714	0.647619	2.59048	2.59048
MDA	A.veronii	9.375	11.563	10.469	3.438	3.438	4.375
Figure 7
Organization	Factors	Bacteria	Ctr			MCR-WE
			Group1	Group2	Group3	Group1	Group2	Group3
Kidney	Nrf2	A. veronii	0.94	1.01	1.05	0.36	0.3	0.43
	HO-1	A. veronii	0.95	1.03	1.02	0.38	0.22	0.38
	Keap1	A. veronii	1.06	0.98	0.97	0.07	0.05	0.06
Spleen	Nrf2	A. veronii	1.18	0.9	0.95	0.71	0.92	0.81
	HO-1	A. veronii	1.03	0.92	1.06	0.29	0.29	0.34
	Keap1	A. veronii	1.04	0.9	1.08	0.25	0.25	0.29
Figure 8
Organization	Factors	Bacteria	Ctr			MCR-WE
			Group1	Group2	Group3	Group1	Group2	Group3
Kidney	IL-6	A. veronii	0.891	0.921	1.219	0.219	0.24	0.23
	TNF-α	A. veronii	0.905	1.162	0.95	0.552	0.442	0.505
	IL-1β	A. veronii	1.272	0.905	0.869	1.035	0.779	0.895
Spleen	IL-6	A. veronii	0.902	1.048	1.057	0.02	0.036	0.029
	TNF-α	A. veronii	0.992	1.076	0.937	0.391	0.392	0.4
	IL-1β	A. veronii	0.995	0.829	1.213	0.264	0.279	0.284
Figure 9
A.veronii		Kidney				spleen				intestine
	Ctr				Ctr				NC
	MCR-WE				MCR-WE				AB-WE
Figure 10
A. veronii		p53 (1)			p53 (2)			p53 (3)
	Ctr
	MCR-WE
A. veronii		γ.H2A. (1)			γ.H2A. (2)			γ.H2A. (3)
	Ctr
	MCR-WE
